# Supplementary material for: Formation Thermodynamics of Carbamazepine with Benzamide, Para-Hydroxybenzamide and Isonicotinamide Cocrystals: Experimental and Theoretical Study
Source: Pharmaceutics. 2022 Sep 6;14(9):1881. doi: 10.3390/pharmaceutics14091881 (PMC9501737; doi:10.3390/pharmaceutics14091881)
Supplement: Supplementary file 1 [file pharmaceutics-14-01881-s001.zip]

Archive with 1 entries (1 files):
- pharmaceutics-1888368-supplementary.pdf
